# Supplementary material for: In Vitro Synergistic Inhibition of HT-29 Proliferation and 2H-11 and HUVEC Tubulogenesis by Bacopaside I and II Is Associated with Ca2+ Flux and Loss of Plasma Membrane Integrity
Source: Pharmaceuticals (Basel). 2021 May 6;14(5):436. doi: 10.3390/ph14050436 (PMC8148107; doi:10.3390/ph14050436)
Supplement: Supplementary file 1 [file pharmaceuticals-14-00436-s001.zip]

Archive with 1 entries (1 files):
- pharmaceuticals-1163207-SI.pdf
